# Supplementary material for: Neurological involvement in hospitalized children with SARS-CoV-2 infection: a multinational study
Source: Can J Neurol Sci. 2023 Jan 4:1–10. doi: 10.1017/cjn.2022.347 (PMC9947047; doi:10.1017/cjn.2022.347)
Supplement: Supplementary file 1 [file cjnsup.zip]

Archive with 4 entries (4 files):
- S031716712200347Xsup001.docx
- S031716712200347Xsup002.docx
- S031716712200347Xsup003.docx
- S031716712200347Xsup004.docx
